# Supplementary material for: Genetic censusing identifies an unexpectedly sizeable population of an endangered large mammal in a fragmented forest landscape
Source: BMC Ecol. 2015 Aug 25;15:21. doi: 10.1186/s12898-015-0052-x (PMC4549125; doi:10.1186/s12898-015-0052-x)
Supplement: Additional file 1: — Allelic dropout rates by locus. Allelic dropout rates for each of the 14 autosomal microsatellite loci used in this study. Dropout rates and the number of loci needed to achieve 99% certainty regarding genotypes were calculated as described in Arandjelovic et al. [66]. [file 12898_2015_52_MOESM1_ESM.xlsx]

## Sheet: Sheet1
Allelic Dropout Rate by Locus
Locus	k	N	Dropout Rate	Dropout Rate ^ 2 replicates	No. replicates needed*
D1s1622**	8	180	0.07321	0.0053597	2
D18s536**	7	174	0.0701802	0.00492526	2
D12s66**	11	181	0.063242	0.00399955	2
D3s3038	9	183	0.0250936	0.00062969	2
D7s2204	8	179	0.025	0.000625	2
D4s1627	9	179	0.0229127	0.000524994	2
D11s2002	7	188	0.0179883	0.000323577	2
D2s1326	10	182	0.0155925	0.000243127	2
D3s2459	9	193	0.0152818	0.000233532	2
D7s817	9	188	0.0118397	0.000140179	2
D10s676	7	188	0.0109001	0.000118813	2
D5s1470	9	188	0.00908456	8.25292e-05	1
D1s1656	14	189	0.00798403	6.37448e-05	1
D5s1457	8	195	0.00729167	5.31684e-05	1
*Refers to the number of replicates needed to achieve 99% certainty regarding homozygous genotypes. Calculated as described in Arandjelovic et al. (2009).
**Refers to loci used in the screening PCR and therefore includes data from all extracts irrespective of quality. Higher dropout rates at these loci reflect the inclusion of some extracts that were excluded from subsequent genotyping.
k = number of alleles at the locus; N = Number of chimpanzees typed at the locus
