# Supplementary material for: Genetic censusing identifies an unexpectedly sizeable population of an endangered large mammal in a fragmented forest landscape
Source: BMC Ecol. 2015 Aug 25;15:21. doi: 10.1186/s12898-015-0052-x (PMC4549125; doi:10.1186/s12898-015-0052-x)
Supplement: Additional file 2: — Chimpanzee genotypes. Genotype data for each typed chimpanzee across the 14 autosomal microsatellite loci used in this study. [file 12898_2015_52_MOESM2_ESM.xlsx]

## Sheet: Sheet1
Chimpanzee ID	Sex	D18s536A	D18s536B	D12s66A	D12s66B	D1s1622A	D1s1622B	D5s1457A	D5s1457B	D10s676A	D10s676B	D5s1470A	D5s1470B	D4s1627A	D4s1627B	D7s817A	D7s817B	D11s2002A	D11s2002B	D3s3038A	D3s3038B	D3s2459A	D3s2459B	D1s1656A	D1s1656B	D7s2204A	D7s2204B	D2s1326A	D2s1326B				No. Loci Typed
C1	F	130	134	145	157	246	252	102	114	169	169	177	189	226	238	114	114	145	145	182	186	184	188	106	146	144	176	203	207				14
C2	M	130	130	145	177	246	252	110	126	153	153	181	185	234	238	114	118	145	149	182	186	176	204	106	118	172	172	203	211				14
C3	M	130	138	149	157	243	249	110	110	153	173	173	181	238	250	110	118	145	145	186	190	176	184	106	130	172	176	198	207				14
C4	M	130	134	145	145	249	255	122	126	153	153	181	181	230	238	106	114	145	145	182	186	184	184	106	130	172	172	194	207				14
C5	M	134	146	141	145	246	249	114	122	153	153	181	197	238	238	114	114	145	145	182	190	184	184	130	130	172	184	203	203				14
C6	F	130	134	141	157	252	252	110	122	169	173	181	185	234	238	110	114	145	149	186	190	184	204	118	130	144	168	198	211				14
C7	M	134	146	141	149	243	252	110	126	157	169	177	185	234	242	114	118	141	149	186	190	184	196	118	118	144	168	203	211				14
C8	M	134	138	145	181	246	261	110	122	153	169	177	181	238	250	110	110	145	149	190	190	184	184	130	158	168	176	190	207				14
C9	M	134	134	141	157	249	255	114	126	153	153	181	197	238	238	110	118	145	145	186	190	184	184	130	138	144	180	190	203				14
C10	M	130	146	157	181	246	246	110	118	165	173	177	185	218	234	114	118	145	145	191	194	184	184	106	118	172	176	211	211				14
C11	M	134	138	157	181	246	252	122	126	153	173	181	185	238	250	110	118	141	145	186	191	176	184	130	150	172	176	198	207				14
C12	F	134	146	149	157	243	246	110	126	153	157	173	177	242	242	110	114	149	149	190	190	196	196	118	138	144	184	203	203				14
C13	F	146	146	141	157	249	249	122	126	153	153	181	181	234	238	114	118	145	145	182	186	184	188	106	130	144	184	203	207				14
C14	M	138	146	153	181	246	246	110	126	157	165	173	177	218	238	118	118	145	149	174	190	176	184	130	142	144	176	211	215				14
C15	F	130	130	145	157	246	252	110	126	153	169	181	185	234	238	114	118	145	149	186	190	176	184	118	130	168	172	203	211				14
C16	M	130	138	141	181	246	246	122	126	165	169	177	177	238	250	110	114	141	145	186	190	176	184	118	130	176	176	199	211				14
C17	F	134	134	141	145	249	249	122	126	153	153	181	181	230	238	106	118	145	145	182	186	184	184	106	106	144	172	203	207				14
C18	M	130	146	141	157	246	246	122	126	136	161	177	177	230	238	110	110	141	145	182	182	188	204	106	106	144	184	182	190				14
C19	F	138	138	149	181	246	249	110	122	153	153	173	181	238	250	110	110	145	149	191	191	184	184	130	150	144	176	190	207				14
C20	F	130	146	141	141	246	246	122	122	153	173	173	177	238	250	110	118	141	149	186	186	184	188	130	138	147	168	203	207				14
C21	M	130	146	133	141	246	249	122	126	157	173	173	197	234	250	118	118	145	149	186	186	184	188	130	130	168	184	198	207				14
C22	F	134	138	141	141	252	252	102	110	153	169	177	181	218	234	114	118	141	145	190	190	176	184	118	138	168	176	190	211				14
C23	F	134	134	141	157	246	246	106	126	153	153	181	197	230	234	114	126	145	145	182	186	184	184	130	146	144	144	207	211				14
C24	F	130	138	149	157	246	246	122	126	161	165	173	177	230	234	110	110	141	141	182	190	184	204	106	146	144	184	182	203				14
C25	F	130	146	149	153	246	246	110	122	153	153	173	185	218	234	110	118	145	149	186	194	176	184	146	158	144	172	203	203				14
C26	M	130	134	149	157	246	246	122	122	165	165	173	181	234	234	110	118	141	145	186	190	184	184	138	146	144	184	182	203				14
C27	F	138	138	149	181	246	249	122	122	153	161	177	185	222	242	110	118	145	145	182	191	184	184	130	130	147	172	203	211				14
C28	F	134	138	141	153	246	249	110	122	157	165	177	181	218	238	110	118	141	145	186	190	176	184	130	130	176	176	203	211				14
C29	M	134	138	141	141	246	246	110	126	136	165	181	185	218	230	110	110	141	149	186	191	176	184	130	138	176	176	203	215				14
C30	M	134	146	153	181	249	261	110	122	153	165	177	185	238	238	110	118	145	149	190	190	184	184	106	130	168	176	203	207				14
C31	M	146	146	141	157	246	246	118	126	136	153	177	185	218	250	110	110	141	145	191	194	184	208	138	146	176	176	211	215				14
C32	F	146	150	141	157	246	246	110	118	153	165	177	181	218	230	110	118	145	145	190	194	184	184	118	146	172	176	182	211				14
C33	M	134	146	141	157	246	246	122	126	136	165	185	185	218	230	110	110	145	149	182	194	196	208	106	134	180	184	211	215				14
C34	M	134	134	141	141	246	246	122	122	165	173	177	177	230	230	110	110	141	149	182	186	184	184	118	146	176	180	190	190				14
C35	M	130	134	153	181	246	261	122	130	161	165	181	185	238	250	110	114	141	149	186	186	184	184	106	140	144	147	198	203				14
C36	M	134	134	141	157	246	246	102	118	153	161	177	177	238	238	110	114	145	145	190	194	176	184	146	146	172	180	203	211				14
C37	F	146	146	153	157	246	246	122	122	153	161	181	185	234	250	110	110	145	145	186	186	176	204	106	146	168	180	207	211				14
C38	M	138	146	141	141	246	246	110	122	136	153	181	197	230	230	110	114	141	149	186	190	184	184	118	146	144	147	190	190				14
C39	M	134	146	141	153	246	246	122	122	153	165	173	177	230	238	114	118	141	145	191	191	176	176	130	142	172	172	190	215				14
C40	F	134	138	141	157	246	246	110	122	153	173	177	197	218	230	110	110	145	149	186	186	184	184	118	146	147	176	190	190				14
C41	F	134	146	137	153	246	249	122	122	169	169	181	205	230	234	110	114	141	141	186	190	184	184	146	150	168	180	190	207				14
C42	M	134	146	141	157	246	249	102	122	136	169	177	181	230	234	110	114	141	145	182	190	184	184	118	146	144	180	190	190				14
C43	F	134	146	141	153	246	249	122	122	153	161	173	177	230	238	114	118	141	145	186	191	176	196	140	142	144	172	203	215				14
C44	F	138	146	141	149	246	249	110	122	153	169	173	177	222	238	110	110	145	149	182	191	184	184	130	150	144	147	190	203				14
C45	F	130	146	149	157	246	246	126	126	153	165	173	185	218	230	110	110	145	145	191	191	184	188	138	150	164	180	203	207				14
C46	F	130	134	141	141	246	246	126	126	136	157	185	185	230	242	110	134	141	141	182	190	208	208	118	134	144	176	203	211				14
C47	F	146	146	141	157	246	249	102	126	153	153	177	181	230	238	110	118	145	145	182	194	184	188	130	130	180	184	194	203				14
C48	F	130	130	141	157	246	246	122	126	153	157	185	185	218	242	110	134	141	145	182	190	184	208	118	138	144	176	211	215				14
C49	F	134	146	141	153	246	249	122	126	153	169	185	185	250	250	110	118	141	145	182	190	184	208	106	134	176	184	215	219				14
C50	F	130	138	141	153	243	249	122	122	153	165	173	181	230	250	118	118	145	149	182	186	176	184	130	130	172	180	203	207				14
C51	F	146	146	149	153	249	255	122	122	165	169	185	185	238	250	118	118	145	145	190	190	184	196	106	106	176	184	203	219				14
C52	F	130	146	145	157	246	249	106	118	153	153	177	177	234	238	110	114	145	149	178	194	184	184	106	118	176	176	203	207				14
C53	M	134	146	153	157	246	246	106	126	157	165	173	177	218	218	110	118	145	145	174	194	184	196	106	130	144	144	194	215				14
C54	F	130	146	141	141	246	246	122	130	153	161	177	185	222	238	110	114	141	149	186	191	184	184	138	150	147	168	203	207				14
C55	F	134	138	157	177	243	246	106	122	153	153	185	189	230	238	110	118	145	153	186	190	176	184	106	118	180	180	190	190				14
C56	M	130	130	141	145	243	252	110	122	153	169	181	181	234	234	118	*	141	149	186	186	176	184	106	130	168	184	211	215				13
C57	M	130	134	157	177	243	252	110	126	153	157	173	181	238	242	110	114	141	149	190	190	184	196	106	118	144	168	190	203				14
C58	M	134	146	153	157	252	255	110	122	165	169	173	181	234	238	110	114	133	145	182	186	184	184	106	106	184	184	203	207				14
C59	F	130	130	133	149	246	246	102	122	173	173	177	181	218	234	110	114	145	149	186	190	184	188	130	134	180	180	203	203				14
C60	F	130	138	145	157	246	252	106	122	153	173	181	189	234	238	110	118	145	149	186	186	176	184	118	118	172	180	190	190				14
C61	M	146	146	157	157	252	261	110	126	165	169	173	181	238	242	114	114	145	145	186	186	184	184	106	130	144	184	207	207				14
C62	F	130	146	157	157	246	246	102	126	161	169	177	181	226	250	114	114	145	153	182	182	188	208	106	146	176	180	203	211				14
C63	F	134	134	153	157	246	246	110	114	153	157	173	193	234	242	106	110	141	149	186	198	184	188	106	106	172	184	190	203				14
C64	M	134	146	141	157	246	249	106	126	165	165	177	185	218	242	114	114	141	145	182	194	184	204	106	138	144	168	203	211				14
C65	M	134	146	145	153	246	249	122	122	157	173	177	181	222	242	114	118	133	141	186	190	184	188	106	146	168	172	207	211				14
C66	F	146	146	141	149	246	246	122	126	157	161	181	189	230	238	110	118	141	145	186	186	184	184	106	146	144	184	203	203				14
C67	F	146	154	149	153	246	246	114	122	161	161	185	189	230	234	110	118	141	145	186	190	176	184	106	106	144	176	190	203				14
C68	F	134	134	145	181	246	249	122	126	161	169	173	181	222	242	118	118	141	141	186	190	188	208	106	118	168	184	199	203				14
C69	M	134	146	157	177	246	252	102	126	161	169	177	177	218	222	110	110	141	145	182	182	176	188	130	158	144	172	190	203				14
C70	M	130	134	141	149	243	246	106	126	136	153	177	177	230	238	110	110	145	149	182	190	184	184	118	130	176	180	207	207				14
C71	M	134	134	141	157	246	249	126	126	161	169	173	177	222	238	118	118	141	145	186	190	184	184	106	138	144	184	211	211				14
C72	F	134	134	141	145	246	255	122	122	165	169	173	181	230	242	114	118	141	141	190	194	184	188	118	138	168	180	199	203				14
C73	F	130	134	153	157	246	249	122	126	153	153	173	185	234	238	110	114	141	145	186	190	184	184	118	150	164	180	199	215				14
C74	M	134	146	141	153	246	246	122	126	153	165	177	177	234	234	114	114	137	145	182	190	184	188	118	146	144	144	190	207				14
C75	F	130	134	149	157	246	249	110	126	153	165	173	185	218	234	114	114	145	153	182	190	184	188	130	146	176	176	190	194				14
C76	F	134	146	145	149	246	255	126	126	157	165	173	177	230	234	114	114	145	145	186	190	184	208	106	146	176	176	203	211				14
C77	F	134	134	141	177	246	246	126	126	153	153	173	177	222	234	110	118	141	149	182	186	176	184	106	130	184	184	190	203				14
C78	F	134	146	141	153	246	246	114	126	153	165	177	185	234	234	114	114	141	145	182	190	184	184	106	130	144	172	190	215				14
C79	F	134	146	141	149	246	249	126	126	161	165	173	173	222	234	114	118	141	145	186	190	184	208	106	138	144	176	203	211				14
C80	F	134	146	149	157	246	246	114	126	161	161	181	185	238	238	110	114	133	145	182	186	184	184	106	158	144	180	190	203				14
C81	M	134	146	153	169	246	246	122	126	157	165	173	181	242	246	114	114	141	145	190	190	184	188	118	146	144	172	190	211				14
C82	M	134	134	149	149	246	249	102	122	153	161	181	185	218	250	110	110	133	145	186	190	184	184	106	138	180	184	207	207				14
C83	F	130	134	141	145	246	246	126	126	153	165	173	173	234	250	114	114	145	149	182	186	184	208	106	106	176	180	190	211				14
C84	F	130	138	145	153	246	249	114	126	161	165	181	197	230	234	114	118	145	149	182	190	188	188	142	158	168	180	190	190				14
C85	F	134	146	141	153	246	246	110	122	161	165	173	177	218	238	114	114	141	145	182	186	184	184	134	146	180	184	203	203				14
C86	F	130	146	145	157	246	246	126	126	157	161	177	185	222	238	110	110	133	141	186	190	184	184	106	106	168	184	207	211				14
C87	F	134	146	149	153	246	255	126	126	153	157	173	181	230	234	114	118	133	145	190	190	184	184	130	146	168	176	203	203				14
C88	F	130	138	141	181	246	261	122	122	153	157	181	185	222	230	*	*	145	153	186	190	184	184	106	130	180	180	207	219				13
C89	M	130	130	141	177	243	246	106	126	153	153	177	185	234	250	110	110	141	145	182	182	184	184	106	106	147	184	190	203				14
C90	F	130	130	145	177	246	246	126	126	153	161	177	185	234	238	110	110	133	141	182	186	184	184	106	106	147	168	203	207				14
C91	F	130	134	145	153	246	255	122	126	157	173	173	177	230	242	114	118	141	141	182	186	184	184	106	106	168	176	203	207				14
C92	F	130	134	145	177	243	246	126	126	153	153	173	185	234	250	110	114	145	149	182	182	184	208	106	106	180	184	203	211				14
C93	F	134	134	157	157	246	249	122	126	153	173	173	177	218	250	110	114	141	145	182	194	184	208	118	130	172	176	203	215				14
C94	F	130	130	141	157	243	246	126	126	153	157	177	185	234	238	110	110	133	141	182	186	184	184	106	106	147	168	190	207				14
C95	F	130	130	145	177	243	246	126	126	153	165	173	185	234	250	110	114	141	145	182	182	184	184	106	106	147	180	190	203				14
C96	M	130	146	153	177	246	246	122	126	153	165	177	185	218	234	110	114	141	145	182	186	184	184	106	134	147	180	190	203				14
C97	M	134	134	145	145	246	249	126	126	136	153	181	181	230	238	106	114	145	145	182	190	184	184	106	106	144	172	194	203				14
C98	M	*	*	145	157	249	255	122	126	136	153	181	181	234	234	114	118	145	145	186	186	184	184	106	130	144	172	194	203				13
C99	M	130	134	153	153	243	246	110	126	153	169	173	185	218	226	110	110	145	153	182	186	184	184	140	146	176	180	211	219				14
C100	M	130	138	153	181	246	246	126	126	153	169	173	185	222	250	110	110	145	145	182	190	176	188	106	140	180	180	199	203				14
C101	M	146	146	141	161	246	249	122	126	153	157	173	173	218	234	110	118	141	145	186	190	184	184	106	130	147	176	203	207				14
C102	M	134	138	145	149	246	246	122	126	136	153	173	181	226	238	110	110	145	149	190	190	184	208	130	138	168	176	203	207				14
C103	M	*	*	157	177	246	246	110	126	153	161	173	197	226	230	114	114	141	145	186	190	176	184	146	150	172	176	203	215				13
C104	F	130	138	149	157	246	246	122	126	165	165	173	173	222	234	114	118	141	145	186	186	184	188	106	158	144	172	194	211				14
C105	F	130	134	157	177	246	246	126	126	136	169	173	185	218	234	110	118	141	145	182	186	184	184	118	146	172	180	190	215				14
C106	M	130	138	141	157	246	249	126	126	136	153	185	185	218	218	110	110	141	145	186	190	184	188	146	146	172	176	190	194				14
C107	F	134	134	141	141	246	246	122	126	153	157	173	173	234	238	118	134	141	141	182	190	188	208	130	138	176	180	198	211				14
C108	M	134	134	141	157	246	249	126	126	136	153	185	185	218	234	114	118	141	145	182	190	184	188	146	146	180	184	190	190				14
C109	M	134	146	141	149	246	246	106	122	153	157	173	177	218	234	114	114	141	145	182	186	184	208	130	140	176	180	190	203				14
C110	M	146	170	149	149	246	249	106	122	153	157	177	181	234	242	114	114	141	145	182	186	184	208	118	140	180	180	203	203				14
C111	F	134	134	141	149	246	246	126	126	136	153	173	185	226	250	110	110	141	145	182	190	184	208	130	138	144	176	203	215				14
C112	F	134	146	157	157	246	246	106	122	165	165	177	185	218	234	110	114	145	145	190	194	184	196	106	118	144	184	194	211				14
C113	F	134	146	149	153	246	249	106	122	153	153	177	177	230	234	114	114	141	149	182	182	184	208	106	140	180	184	203	203				14
C114	M	130	134	153	177	246	255	106	122	153	161	177	181	230	234	114	114	145	149	182	182	184	208	106	106	172	184	190	203				14
C115	M	138	146	141	149	246	246	102	126	153	165	177	185	234	242	110	114	133	145	186	190	176	188	146	146	147	176	190	211				14
C116	M	138	146	145	177	243	246	114	122	153	153	185	193	226	250	110	114	133	145	186	190	184	184	106	130	176	180	199	211				14
C117	F	138	146	149	153	246	246	110	122	153	157	177	177	230	234	110	118	145	149	190	190	184	220	106	138	144	184	207	215				14
C118	F	134	134	141	177	246	249	122	126	153	165	185	185	226	226	110	114	133	145	186	194	184	184	106	130	172	176	203	211				14
C119	F	130	146	141	153	246	246	110	126	153	169	173	185	218	234	114	114	145	145	190	190	184	188	106	130	144	176	190	203				14
C121	F	*	*	141	177	246	249	122	122	153	169	173	177	218	222	114	118	133	149	182	186	176	208	142	158	144	184	194	194				13
C122	M	134	146	157	177	246	246	106	122	157	165	173	181	222	234	114	118	141	145	178	186	184	188	106	106	172	180	190	211				14
C123	F	*	*	141	157	246	261	122	122	165	165	177	197	230	234	110	118	141	145	190	198	184	184	106	118	172	176	194	215				13
C125	F	130	146	145	153	246	246	110	122	165	165	173	177	230	234	106	118	137	145	187	187	176	184	106	118	168	176	203	203				14
C126	F	138	138	141	141	246	246	110	122	161	161	177	177	230	230	114	114	137	141	186	190	184	184	118	118	172	176	190	203				14
C127	F	134	146	141	141	246	246	110	126	161	169	173	173	218	*	110	110	141	145	186	190	184	184	106	146	*	*	203	203				12
C128	M	*	*	141	157	229	246	106	114	153	169	177	177	*	*	114	114	145	145	186	190	176	188	106	130	176	184	194	194				12
C129	F	154	154	*	*	238	238	126	130	*	*	165	173	*	*	102	102	*	*	*	*	169	169	144	152	*	*	219	219				8
C130	F	134	134	141	149	246	252	114	126	153	165	173	185	218	*	110	110	141	145	*	*	196	208	106	106	*	*	203	203				11
C131	F	134	146	141	145	249	249	110	118	161	165	177	181	218	222	114	114	145	145	186	194	188	188	118	138	144	176	190	203				14
C132	F	*	*	141	157	246	246	110	122	161	165	173	177	234	242	110	114	145	153	186	194	184	184	134	138	144	144	190	211				13
C133	F	*	*	*	*	246	*	110	122	157	165	173	181	234	242	114	118	137	149	182	190	184	208	138	158	168	180	190	211				11
C134	F	*	*	141	149	246	246	122	126	157	161	173	177	234	242	114	134	141	141	190	190	188	196	*	*	176	180	194	211				12
C142	M	*	*	141	157	246	246	122	122	165	165	173	177	234	234	118	118	141	145	186	190	184	184	118	146	176	184	182	215				13
C143	F	*	*	141	141	246	246	122	126	136	165	173	177	230	234	110	114	145	145	182	190	184	188	106	130	172	184	190	211				13
C144	F	*	*	137	*	238	243	122	126	*	*	165	165	*	*	*	*	*	*	*	*	188	188	*	*	*	*	196	*				4
C145	F	134	134	141	145	243	252	110	122	153	173	181	185	234	238	110	118	137	149	186	186	176	184	130	158	168	184	198	215				14
C146	F	134	*	141	*	246	*	122	126	*	*	173	173	*	*	118	134	141	141	182	182	188	*	130	138	180	180	*	*				7
C147	F	134	138	149	149	246	246	110	126	157	161	177	181	222	226	110	110	145	153	186	186	184	188	130	158	176	176	203	215				14
C148	F	130	134	137	157	249	*	118	122	157	165	173	177	*	242	110	114	137	149	186	186	184	184	106	138	144	176	194	203				12
C149	F	154	154	*	*	238	243	*	126	165	165	*	*	*	*	102	*	*	*	*	*	169	169	*	148	*	*	215	*				4
C150	F	*	150	157	*	246	*	110	110	153	165	*	181	218	230	130	130	129	145	*	194	169	184	119	146	*	176	182	*				7
C151	M	134	134	*	153	246	246	106	126	136	165	173	177	218	222	110	114	141	145	186	194	184	188	106	138	147	184	194	219				13
C152	F	134	146	141	153	*	*	106	122	165	165	173	177	234	250	110	110	145	153	190	194	184	188	106	134	144	176	194	211				13
C153	F	*	154	*	*	238	238	126	130	*	*	*	*	242	242	102	102	*	*	*	*	169	169	148	152	*	*	*	*				6
C154	F	134	134	149	153	246	246	110	126	153	165	173	181	218	234	114	118	137	137	*	*	184	184	106	158	144	168	190	215				13
C155	F	134	146	153	177	229	246	106	122	153	165	173	173	222	*	114	114	141	145	186	190	184	188	*	*	144	*	*	*				10
C161	M	134	146	149	153	*	*	122	122	153	165	173	*	218	234	110	118	141	145	186	194	184	184	138	146	172	*	182	203				11
C162	F	146	146	141	157	249	249	106	122	153	157	173	177	234	*	110	110	141	145	186	190	184	184	118	138	144	184	211	219				13
C163	F	134	146	145	145	249	249	106	126	153	153	177	181	*	*	110	114	145	149	186	194	184	184	106	118	172	176	207	207				13
C164	M	138	146	157	181	246	246	110	122	165	165	177	181	*	*	110	114	145	145	190	190	184	184	118	*	176	176	199	211				12
C165	F	130	134	153	157	246	261	122	122	157	165	185	185	238	242	110	118	145	149	190	190	184	208	130	138	144	176	207	211				14
C166	F	146	146	149	157	246	249	118	122	136	169	177	181	218	234	110	110	141	141	186	190	184	188	146	146	144	180	190	215				14
C167	M	134	134	141	157	246	249	118	122	165	165	177	177	230	234	106	110	141	145	186	186	184	208	118	118	172	176	190	190				14
C168	F	134	134	141	177	246	252	122	126	153	153	185	185	234	242	118	118	145	153	190	190	184	184	106	158	172	180	190	211				14
C169	F	134	138	141	177	243	252	102	110	153	173	177	181	218	238	110	*	141	141	190	190	176	184	130	130	168	176	190	190				13
C170	F	134	138	141	*	252	252	102	102	153	169	177	177	218	238	*	*	141	141	182	190	184	184	*	*	144	176	*	*				10
C171	M	134	146	141	157	246	246	110	122	136	173	181	197	218	230	110	110	141	149	186	190	184	184	118	146	*	*	190	190				13
C172	F	134	134	141	177	*	246	126	126	153	161	173	177	234	234	110	114	141	149	182	190	184	184	106	118	144	184	190	211				13
C173	F	154	154	*	*	238	238	118	126	*	*	181	181	*	*	102	102	*	*	*	*	169	169	144	144	*	*	*	*				7
C174	M	134	138	141	141	246	*	110	126	153	161	173	177	230	*	114	118	141	141	186	190	184	184	118	146	172	*	203	*				10
C175	M	134	134	141	141	246	*	122	126	153	161	173	177	222	*	114	114	141	145	186	190	184	208	118	146	144	144	190	203				12
C176	M	134	146	149	157	243	249	122	126	136	165	177	181	234	238	110	118	133	149	186	186	184	184	106	118	144	168	194	207				14
C177	M	134	146	141	141	246	246	126	126	157	161	173	181	234	238	110	114	133	141	186	186	184	184	130	146	184	184	203	203				14
C178	M	134	134	141	157	246	249	122	122	165	165	181	181	230	238	110	118	133	141	186	194	184	188	106	118	144	180	199	207				14
C179	M	146	146	141	157	243	246	126	126	153	165	177	185	234	238	114	118	141	149	182	186	184	184	106	130	168	172	190	194				14
C180	F	130	138	145	177	243	246	106	126	153	173	177	181	*	*	110	122	141	145	182	190	184	184	106	130	147	180	190	203				14
C181	F	130	130	141	145	246	246	114	130	153	161	185	197	230	234	110	118	145	145	182	190	184	188	106	158	168	184	190	190				14
C182	F	138	146	145	145	246	*	126	126	136	136	173	181	234	250	118	122	145	149	190	190	184	184	130	140	168	180	203	203				13
C183	F	134	138	141	141	246	*	122	126	136	169	173	185	226	238	110	114	141	145	182	190	184	188	106	138	168	184	203	203				13
C184	M	130	134	141	145	*	*	114	126	136	153	181	197	*	238	110	114	145	145	186	190	184	184	106	130	172	180	194	203				12
C185	F	138	*	*	*	238	238	106	126	*	*	*	*	222	222	106	*	*	*	*	*	169	169	130	140	*	*	*	*				5
C186	M	134	138	149	177	246	246	106	126	161	165	*	*	222	226	110	114	145	153	186	186	176	184	146	158	*	176	194	203				12
C187	M	138	146	141	141	246	246	114	126	157	161	185	197	242	250	110	122	141	145	182	194	196	208	138	158	144	176	211	215				14
C188	F	134	146	141	145	246	249	110	122	165	169	177	185	222	234	*	*	141	141	182	190	184	204	*	*	164	176	203	219				12
C189	F	130	134	153	177	*	255	106	126	153	161	177	177	230	230	114	114	141	145	186	186	184	184	106	146	144	144	182	198				13
C190	F	134	134	145	149	246	246	122	122	165	165	177	185	222	230	114	118	141	145	186	190	184	204	106	138	164	176	203	203				13
C191	F	134	138	141	149	246	246	110	126	136	157	181	185	226	234	110	118	141	145	186	190	184	188	130	130	147	176	198	215				14
C192	M	130	134	157	177	246	252	122	126	153	153	185	185	238	238	110	118	145	153	190	190	184	184	106	106	168	180	190	198				14
C193	F	154	154	*	*	246	261	126	130	*	*	165	193	234	234	102	102	*	*	*	*	169	169	148	148	*	*	*	*				8
C194	F	134	134	*	157	246	246	122	126	153	173	173	177	222	230	110	110	145	149	186	186	184	184	118	130	144	176	190	203				13
C195	F	130	134	157	181	246	246	122	126	*	157	*	*	222	234	114	114	133	145	182	186	184	184	146	150	144	176	*	*				11
C196	F	130	134	157	181	*	*	122	126	153	157	177	185	222	222	114	114	133	145	182	186	*	184	146	150	*	*	*	215				10
